# Supplementary material for: Comparison of the IPSA and HIPO algorithms for interstitial tongue high-dose-rate brachytherapy
Source: PLoS One. 2018 Oct 4;13(10):e0205229. doi: 10.1371/journal.pone.0205229 (PMC6171910; doi:10.1371/journal.pone.0205229)
Supplement: S1 File — The results included the dwell position, time and DVH data. (XLSX) [file pone.0205229.s001.xlsx]

## Sheet: dwelltime
1				IPSA		HIPO_PTV		HIPO_OAR_TON		HIPO_OAR_MAN
	Catheter	Name		Channel	# Active	Channel	# Active	Channel	# Active	Channel	# Active
	(channel)			time (sec.)	positions	time (sec.)	positions	time (sec.)	positions	time (sec.)	positions
	1 (1)	(Manual)		0.8	1	1.7	5	5.9	6	5.8	6
	2 (2)	(Manual)		0	0	1.6	8	5.9	6	5.7	6
	3 (3)	(Manual)		7.9	1	10.5	4	4.9	5	4.9	5
	4 (4)	(Manual)		3.1	1	10.4	6	8.3	5	8.5	5
	5 (5)	(Manual)		4.2	2	7.1	8	19.7	10	19.8	10
	6 (6)	(Manual)		31.8	1	4.5	6	12.7	8	12.5	8
	7 (7)	(Manual)		4.5	3
	8 (8)	(Manual)		2.6	2
	Total Treatment Time		8	58.1	1.375	57.1	4.625	57.4	5	57.2	5
			8	9.69406	0.856957	3.67227	1.46249	5.20854	1.79505	5.24997	1.79505
									`
2				IPSA		HIPO_PTV		HIPO_OAR_TON		HIPO_OAR_MAN
	Catheter	Name		Channel	# Active	Channel	# Active	Channel	# Active	Channel	# Active
	(channel)			time (sec.)	positions	time (sec.)	positions	time (sec.)	positions	time (sec.)	positions
	1 (1)	(Manual)		14	2	9.6	5	8.8	5	8.9	5
	2 (2)	(Manual)		6	4	8.3	6	8.1	6	8	6
	3 (3)	(Manual)		4.3	2	5.4	5	5.5	4	5.6	5
	4 (4)	(Manual)		8.6	4	9	6	8.9	5	9.2	6
	5 (5)	(Manual)		13.9	2	12.1	5	12	4	11.9	5
	Total Treatment Time		5	46.8	2.8	44.4	5.4	43.3	4.8	43.6	5.4
				3.99029	0.979796	2.16093	0.489898	2.07519	0.748331	2.03116	0.489898
3	Catheter	Name		Channel	# Active	Channel	# Active	Channel	# Active	Channel	# Active
	(channel)			time (sec.)	positions	time (sec.)	positions	time (sec.)	positions	time (sec.)	positions
	1 (1)	(Manual)		12.5	4	11.2	4	10.3	4	10.3	4
	2 (2)	(Manual)		4.5	4	6.9	7	6.2	7	6.2	7
	3 (3)	(Manual)		7.3	5	6.8	4	7.2	7	7.2	7
	4 (4)	(Manual)		8.7	6	10.3	7	10.9	7	10.9	7
	5 (5)	(Manual)		25.4	6	13.1	6	13.3	5	13.3	5
	6 (6)	(Manual)		7	4	9.8	4	9.2	6	9.2	6
	Total Treatment Time		6	65.4	4.83333	58.1	5.33333	57.1	6	57.1	6
				6.91351	0.897527	2.25197	1.37437	2.35614	1.1547	2.35614	1.1547
4				IPSA		HIPO_PTV		HIPO_OAR_TON		HIPO_OAR_MAN
	Catheter	Name		Channel	# Active	Channel	# Active	Channel	# Active	Channel	# Active
	(channel)			time (sec.)	positions	time (sec.)	positions	time (sec.)	positions	time (sec.)	positions
	1 (1)	(Manual)		10.2	5	11.6	9	11.6	7	11.9	8
	2 (2)	(Manual)		11.2	4	11.8	8	9.6	7	9.6	8
	3 (3)	(Manual)		11.1	3	11.4	9	11.7	8	11.6	8
	4 (4)	(Manual)		23	7	20.4	7	19.2	7	19.4	7
	Total Treatment Time		4	55.5	4.75	55.2	8.25	52.1	7.25	52.5	7.75
				5.2827	1.47902	3.81314	0.829156	3.66222	0.433013	3.72919	0.433013
5				IPSA		HIPO_PTV		HIPO_OAR_Ton		HIPO_OAR_Man
	Catheter	Name		Channel	# Active	Channel	# Active	Channel	# Active	Channel	# Active
	(channel)			time (sec.)	positions	time (sec.)	positions	time (sec.)	positions	time (sec.)	positions
	1 (1)	(Manual)		13.6	10	11.7	9	12.9	9	12.5	10
	2 (2)	(Manual)		11	12	13.1	13	8.8	13	8.8	13
	3 (3)	(Manual)		15.8	11	15.5	13	12.2	13	12.3	12
	4 (4)	(Manual)		14.6	5	12.5	8	13.3	8	13.5	7
	5 (5)	(Manual)		6	9	11.2	12	14.1	12	14.3	12
	6 (6)	(Manual)		13.4	10	10.6	13	10.1	13	9.7	12
	Total Treatment Time		6	74.4	9.5	74.6	11.3333	71.4	11.3333	71.1	11
				3.20832	2.21736	1.59548	2.0548	1.85921	2.0548	1.96956	2
6				IPSA		HIPO_PTV		HIPO_OAR_Ton		HIPO_OAR_Man
	Catheter	Name		Channel	# Active	Channel	# Active	Channel	# Active	Channel	# Active
	(channel)			time (sec.)	positions	time (sec.)	positions	time (sec.)	positions	time (sec.)	positions
	1 (1)	(Manual)		6.8	5	9	4	9.2	6	9	6
	2 (2)	(Manual)		5.9	6	5.1	5	6	6	5.7	6
	3 (3)	(Manual)		7.7	5	8.1	5	9.7	5	10	5
	4 (4)	(Manual)		9.2	3	8.9	5	9.5	5	9.6	6
	5 (5)	(Manual)		17.5	5	6.7	3	9.2	5	9.2	5
	6 (6)	(Manual)		20.3	6	15.8	3	14.3	6	14	7
	Total Treatment Time		6	67.4	5	53.6	4.16667	57.9	5.5	57.5	5.83333
				5.57066	1	3.35493	0.897527	2.42813	0.5	2.42378	0.687184
7				IPSA		HIPO_PTV		HIPO_OAR_Ton		HIPO_OAR_Man
	Catheter	Name		Channel	# Active	Channel	# Active	Channel	# Active	Channel	# Active
	(channel)			time (sec.)	positions	time (sec.)	positions	time (sec.)	positions	time (sec.)	positions
	1 (1)	(Manual)		13.4	2	10.5	5	10.2	5	11	5
	2 (2)	(Manual)		7.9	5	8.4	3	8.2	4	8.1	5
	3 (3)	(Manual)		11.4	3	7.7	5	8.1	5	7.4	5
	4 (4)	(Manual)		1.7	1	4.6	3	4.6	3	4.5	3
	5 (5)	(Manual)		4.6	2	6	4	5.9	5	6	4
	6 (6)	(Manual)		16.1	3	12.5	5	11.6	5	11.9	5
	Total Treatment Time		6	55.1	2.66667	49.7	4.16667	48.6	4.5	48.9	4.5
				4.98645	1.24722	2.64034	0.897527	2.37206	0.763763	2.60432	0.763763
8				IPSA		HIPO_PTV		HIPO_OAR-Ton		HIPO_OAR_Man
	Catheter	Name		Channel	# Active	Channel	# Active	Channel	# Active	Channel	# Active
	(channel)			time (sec.)	positions	time (sec.)	positions	time (sec.)	positions	time (sec.)	positions
	1 (1)	(Manual)		13.4	5	10.2	5	8.1	5	8.1	5
	2 (2)	(Manual)		5.1	5	5.8	5	4.7	4	4.9	4
	3 (3)	(Manual)		7.5	4	5.9	4	7.1	6	7.2	6
	4 (4)	(Manual)		11.8	4	4.9	4	5.3	4	5.3	4
	5 (5)	(Manual)		4.9	3	4.4	5	6	6	6	6
	6 (6)	(Manual)		10.5	6	8.6	5	9	5	9	5
	Total Treatment Time		6	53.2	4.5	39.8	4.66667	40.2	5	40.5	5
				3.25611	0.957427	2.07418	0.471405	1.51987	0.816497	1.48183	0.816497
9				IPSA		HIPO_PTV		HIPO_OAR_Ton		HIPO_OAR_Man
	Catheter	Name		Channel	# Active	Channel	# Active	Channel	# Active	Channel	# Active
	(channel)			time (sec.)	positions	time (sec.)	positions	time (sec.)	positions	time (sec.)	positions
	1 (1)	(Manual)		5.4	5	7.7	5	6.8	6	6.8	6
	2 (2)	(Manual)		4.1	6	5.3	5	3.7	6	3.7	6
	3 (3)	(Manual)		12.5	6	12.1	6	11.4	5	11.4	5
	4 (4)	(Manual)		8.1	4	7.4	5	8.3	4	8.3	4
	5 (5)	(Manual)		20.9	6	13.2	5	13.4	5	13.4	5
	Total Treatment Time		5	51	5.4	45.7	5.2	43.6	5.2	43.6	5.2
				6.07355	0.8	3.00307	0.4	3.41022	0.748331	3.41022	0.748331
10				IPSA		HIPO_PTV		HIPO_OAR_Ton		HIPO_OAR_Man
	Catheter	Name		Channel	# Active	Channel	# Active	Channel	# Active	Channel	# Active
	(channel)			time (sec.)	positions	time (sec.)	positions	time (sec.)	positions	time (sec.)	positions
	1 (1)	(Manual)		5.5	1	8.1	4	7.7	4	7.7	4
	2 (2)	(Manual)		0.6	1	4.3	4	4.5	4	4.5	4
	3 (3)	(Manual)		21.2	3	7.8	4	7.6	4	7.6	4
	4 (4)	(Manual)		26.5	3	7.9	4	8.2	4	8.2	4
	5 (5)	(Manual)		3.4	1	5.1	4	4.7	4	4.7	4
	6 (6)	(Manual)		2.2	2	6.5	4	6.6	4	6.6	4
	Total Treatment Time		6	59.4	1.83333	39.7	4	39.3	4	39.3	4
i				10.0883	0.897527	1.4679	0	1.45917	0	1.45917	0
11					IPSA		HIPO_PTV		HIPO_OAR_Ton		HIPO_OAR_Man
	Catheter	Name		Channel	# Active	Channel	# Active	Channel	# Active	Channel	# Active
	(channel)			time (sec.)	positions	time (sec.)	positions	time (sec.)	positions	time (sec.)	positions
	1 (1)	(Manual)		21.1	7	18.9	8	18.8	8	18.8	8
	2 (2)	(Manual)		5.4	3	11.4	8	7.7	9	7.7	9
	3 (3)	(Manual)		3.7	6	8.6	7	10	8	10	8
	4 (4)	(Manual)		37	5	24.3	7	24.9	6	24.9	6
	Total Treatment Time		4	67.2	5.25	63.2	7.5	61.4	7.75	61.4	7.75
				13.4917	1.47902	6.18587	0.5	6.89656	1.08972	6.89656	1.08972
12				IPSA		HIPO_PTV		HIPO_OAR_Ton		HIPO_OAR_Man
	Catheter	Name		Channel	# Active	Channel	# Active	Channel	# Active	Channel	# Active
	(channel)			time (sec.)	positions	time (sec.)	positions	time (sec.)	positions	time (sec.)	positions
	1 (1)	(Manual)		12.8	2	10.3	4	9.7	4	9.7	4
	2 (2)	(Manual)		7.5	1	6.4	4	6.8	4	6.8	4
	3 (3)	(Manual)		8.5	4	8.3	3	8.3	3	8.3	3
	4 (4)	(Manual)		7	1	5.3	4	5.3	3	5.3	3
	5 (5)	(Manual)		0	0	3.4	3	3.5	4	3.5	4
	6 (6)	(Manual)		6	3	4.7	4	4.5	4	4.5	4
	7 (7)	(Manual)		9.7	1	7.6	4	7.1	2	7.1	2
	8 (8)	(Manual)		8.8	2	7.1	4	6.6	4	6.6	4
	Total Treatment Time		8	60.3	1.75	53.1	3.75	51.8	3.5	51.8	3.5
				3.43436	1.19896	2.04324	0.433013	1.88331	0.707107	1.88331	0.707107
13				IPSA		HIPO_PTV		HIPO_OAR_Ton		HIPO_OAR_Man
	Catheter	Name		Channel	# Active	Channel	# Active	Channel	# Active	Channel	# Active
	(channel)			time (sec.)	positions	time (sec.)	positions	time (sec.)	positions	time (sec.)	positions
	1 (1)	(Manual)		17.9	3	13.9	6	13.5	6	13.4	6
	2 (2)	(Manual)		12	4	10.1	7	10.4	6	10	7
	3 (3)	(Manual)		8.2	4	8.4	7	8.7	6	8.7	7
	4 (4)	(Manual)		4.4	4	5.8	5	5.8	7	5.9	6
	5 (5)	(Manual)		8.3	4	8.4	6	8.4	6	8.3	6
	Total Treatment Time		5	50.8	3.8	46.6	6.2	46.8	6.2	46.3	6.4
				4.5557	0.4	2.67088	0.748331	2.53976	0.4	2.45813	0.489898
14				IPSA		HIPO_PTV		HIPO_OAR_Ton		HIPO_OAR_Man
	Catheter	Name		Channel	# Active	Channel	# Active	Channel	# Active	Channel	# Active
	(channel)			time (sec.)	positions	time (sec.)	positions	time (sec.)	positions	time (sec.)	positions
	1 (1)	(Manual)		5.1	5	10.7	5	9	4	9.1	5
	2 (2)	(Manual)		5	4	4.9	4	4.4	3	4.4	3
	3 (3)	(Manual)		12.1	3	9.4	4	9	4	8.6	4
	4 (4)	(Manual)		17.7	2	9.4	3	9.6	3	9.5	3
	5 (5)	(Manual)		0	0	3	4	4.5	4	4.8	4
	6 (6)	(Manual)		1.2	1	3.7	4	4.6	4	4.7	4
	7 (7)	(Manual)		18.7	2	11.8	5	11	5	11	5
	8 (8)	(Manual)		7.9	4	8.6	6	7.3	5	7.4	5
	Total Treatment Time		8	67.7	2.625	61.5	4.375	59.4	4	59.5	4.125
				6.62702	1.57619	3.12907	0.856957	2.45395	0.707107	2.36481	0.780625
15				IPSA		HIPO_PTV		HIPO_OAR_Ton		HIPO_OAR_Man
	Catheter	Name		Channel	# Active	Channel	# Active	Channel	# Active	Channel	# Active
	(channel)			time (sec.)	positions	time (sec.)	positions	time (sec.)	positions	time (sec.)	positions
	1 (1)	(Manual)		10.3	5	10.5	6	10.3	6	10.3	6
	2 (2)	(Manual)		9.7	2	6.2	6	6.1	6	6.1	6
	3 (3)	(Manual)		4.3	3	7.3	4	6.1	4	6.2	5
	4 (4)	(Manual)		10	4	8.6	5	8.7	6	8.7	6
	5 (5)	(Manual)		18.6	2	10.7	5	11	5	11.1	5
	Total Treatment Time		5	52.9	3.2	43.3	5.2	42.2	5.4	42.4	5.6
				4.58144	1.16619	1.75795	0.748331	2.05095	0.8	2.05368	0.489898
16				ISPA		HIPO_PTV		HIPO_OAR_Ton		HIPO_OAR_Man
	Catheter	Name		Channel	# Active	Channel	# Active	Channel	# Active	Channel	# Active
	(channel)			time (sec.)	positions	time (sec.)	positions	time (sec.)	positions	time (sec.)	positions
	1 (1)	(Manual)		6.4	2	6.1	3	5.8	4	5.8	4
	2 (2)	(Manual)		4.7	1	5.2	3	4.9	3	4.9	3
	3 (3)	(Manual)		2.6	3	3.9	5	2.6	4	2.6	4
	4 (4)	(Manual)		5.3	1	8.7	5	8.8	5	8.8	5
	5 (5)	(Manual)		22.5	2	10.5	5	10.7	5	10.7	5
	6 (6)	(Manual)		10.7	2	8.8	5	9	5	9	5
	7 (7)	(Manual)		8.2	2	14.1	4	14.1	4	14.1	4
	Total Treatment Time		7	60.4	1.85714	57.3	4.28571	55.9	4.28571	55.9	4.28571
				6.1495	0.638877	3.22066	0.880631	3.58067	0.699854	3.58067	0.699854
17					ISPA		HIPO_PTV		HIPO_OAR_Ton		HIPO_OAR_Man
	Catheter	Name		Channel	# Active	Channel	# Active	Channel	# Active	Channel	# Active
	(channel)			time (sec.)	positions	time (sec.)	positions	time (sec.)	positions	time (sec.)	positions
	1 (1)	(Manual)		7.5	3	7.5	3	6.2	6	6.2	6
	2 (2)	(Manual)		7.1	4	7.1	4	8.8	4	8.8	4
	3 (3)	(Manual)		9.9	4	9.9	4	7	6	7	6
	4 (4)	(Manual)		9.8	5	9.8	5	6.4	6	6.4	6
	5 (5)	(Manual)		5.3	3	5.3	3	5.9	6	5.9	6
	6 (6)	(Manual)		9.1	5	9.1	5	8.8	6	8.8	6
	Total Treatment Time		6	48.7	4	48.7	4	43.1	5.66667	48.7	5.66667
				1.64966	0.816497	1.64966	0.816497	1.18942	0.745356	1.18942	0.745356
18				IPSA		HIPO_PTV		HIPO_OAR_Ton		HIPO_OAR_Man
	Catheter	Name		Channel	# Active	Channel	# Active	Channel	# Active	Channel	# Active
	(channel)			time (sec.)	positions	time (sec.)	positions	time (sec.)	positions	time (sec.)	positions
	1 (1)	(Manual)		4.6	3	4.4	5	4.8	5	4	4
	2 (2)	(Manual)		3.1	3	5.7	5	4.9	4	5.4	4
	3 (3)	(Manual)		8.1	3	6.2	4	6.1	4	6.5	4
	4 (4)	(Manual)		2.2	1	4.5	4	5.1	5	4.8	6
	5 (5)	(Manual)		13.4	2	3.5	3	3.6	3	3.7	3
	6 (6)	(Manual)		17.6	2	11.3	5	10.1	4	10.4	5
	7 (7)	(Manual)		3.5	5	7.4	5	6.2	4	6.3	5
	Total Treatment Time		7	52.5	2.71429	43	4.42857	40.8	4.14286	41.1	4.42857
				5.46469	1.16058	2.42302	0.728431	1.92258	0.638877	2.09333	0.903508
19				IPSA		HIPO_PTV		HIPO_OAR_Ton		HIPO_OAR_Man
	Catheter	Name		Channel	# Active	Channel	# Active	Channel	# Active	Channel	# Active
	(channel)			time (sec.)	positions	time (sec.)	positions	time (sec.)	positions	time (sec.)	positions
	1 (1)	(Manual)		7.8	2	6.3	5	6.2	5	6.4	5
	2 (2)	(Manual)		12.3	3	7.8	5	7.8	5	7.8	5
	3 (3)	(Manual)		9.1	3	8.3	5	7.9	5	8	5
	4 (4)	(Manual)		5.4	3	6	5	5.4	5	5.3	5
	5 (5)	(Manual)		9.9	3	6.8	5	7	5	7	5
	6 (6)	(Manual)		9.7	3	8.3	5	8.4	5	8.4	5
	Total Treatment Time		6	54.2	2.83333	43.5	5	42.7	5	42.9	5
				2.10528	0.372678	0.928709	0	1.0431	0	1.05791	0
20				ISPA		HIPO_PTV		HIPO_OAR_Ton		HIPO_OAR_Man
	Catheter	Name		Channel	# Active	Channel	# Active	Channel	# Active	Channel	# Active
	(channel)			time (sec.)	positions	time (sec.)	positions	time (sec.)	positions	time (sec.)	positions
	1 (1)	(Manual)		5.1	3	7	5	6.3	5	6.3	5
	2 (2)	(Manual)		8	2	6	4	6.1	4	6	4
	3 (3)	(Manual)		3	1	6.1	4	6.4	4	6.2	4
	4 (4)	(Manual)		20.2	1	3.1	3	3.3	3	3.3	2
	5 (5)	(Manual)		0.9	2	5.4	5	4.8	4	4	4
	6 (6)	(Manual)		8.3	2	6.2	5	6.3	5	6.3	5
	7 (7)	(Manual)		7.3	2	5.3	3	5	4	5	3
	8 (8)	(Manual)		2.8	3	5.3	4	5.8	5	5.3	5
	Total Treatment Time		7	55.6	1.85714	44.4	4	44	4.14286	42.4	3.85714
				5.60647	0.707107	1.07121	0.780625	1.00747	0.661438	1.06536	1

## Sheet: dwell position
Pt number	number of catheter	total treatment time	(std_Channel time)
		ISPA	HIPO_PTV	HIPO_OAR_Ton	HIPO_OAR_Man
1	8	58.1 (9.7)	57.1 (5.0)	57.4 (5.2)	57.2 (5.2)
2	6	46.8 (4.0)	44.4 (2.2)	43.3 (2.1)	43.6 (2.0)
3	7	65.4 (6.9)	58.1 (2.3)	57.1 (2.4)	57.1 (2.4)
4	6	55.5 (5.3)	55.2 (3.8)	52.1 (3.7)	52.5 (3.7)
5	7	74.4 (3.2)	74.6 (1.6)	71.4 (1.9)	71.1 (2.0)
6	5	67.4 (5.6)	53.6 (3.4)	57.9 (2.4)	57.5 (2.4)
7	8	55.1 (5.0)	49.7 (2.6)	48.6 (2.4)	48.9 (2.6)
8	5	53.2 (3.3)	39.8 (2.1)	40.2 (1.5)	40.5 (1.5)
9	8	51 (6.1)	45.7 (3.0)	43.6 (3.4)	43.6 (3.4)
10	4	59.4 (10.1)	39.7 (1.5)	39.3 (1.5)	39.3 (1.5)
11	6	67.2 (13.5)	63.2 (6.2)	61.4 (6.9)	61.4 (6.9)
12	5	60.3 (3.4)	53.1 (2.0)	51.8 (1.9)	51.8 (1.9)
13	6	50.8 (4.6)	46.6 (2.7)	46.8 (2.5)	46.3 (2.5)
14	6	67.7 (6.6)	61.5 (3.1)	59.4 (2.5)	59.5 (2.4)
15	6	52.9 (4.6)	43.3 (1.8)	42.2 (2.1)	42.4 (2.1)
16	6	60.4 (6.1)	57.3 (3.2)	55.9 (3.6)	55.9 (3.6)
17	4	48.7 (1.6)	48.7 (1.6)	43.1 (1.2)	48.7 (1.2)
18	6	52.5 (5.5)	43.0 (2.4)	40.8 (1.9)	41.1 (2.1)
19	5	54.2 (2.1)	43.5 (0.9)	42.7 (1.0)	42.9 (1.1)
20	8	55.6 (5.6)	44.4 (1.1)	44.0 (1.0)	42.4 (1.1)

## Sheet: DVH
Pt 1			Mandible	Tongue	Tongue_Only	number of catheter	dwell position ratio ipsa/hipo	dw po hipo
1	9.52		84.34	63.66	54.18	8	0.5	2.6
2	6.31		80.4	74.63	66.97	5	0.51	2.7
3	9.38		94.84	51.26	36.31	6	0.9	4.04
4	9.19		84.87	73.31	64.2	4	0.62	4.38
5	15.09		90.87	73.17	56.49	6	0.83	8.04
6	9.66		72.81	62.52	49.95	6	1.2	3.6
7	6.93		61.16	41.64	31.93	6	0.64	2.8
8	6.13		102.56	43.45	36.63	6	0.96	3.54
9	7.06		72.39	52.27	44.82	5	0.13	3.29
10	3.31		68.77	32.23	26.6	6	0.45	2.45
11	11.1		82.83	48.51	35.16	4	0.67	3.79
12	7.2		70.2	87.27	78.17	8	0.46	3
13	7.23		94.21	65.65	56.47	5	0.61	3.37
14	9.11		93.09	74.87	63.81	8	0.6	3.66
15	5.91		71.46	64.04	56.82	5	0.61	2.87
16	6.31		103.38	90.1	81.13	7	0.43	3.04
17	6.21		77.65	54.21	46.53	6	1	3.41
18	6.1		63.41	63.12	55.63	7	0.61	3.29
19	6.02		80.01	43.91	36.25	6	0.56	3.2
20	6.04		79.42	70.15	63.22	8	0.48	4.12
	7.6905		81.4335	61.4985	52.0635
	54.9		1.375	58.1	2.625	57.4	5	57.2
Pt 1					IPSA	HIPO_PTV	HIPO_man	HPO_Yinh
1	19679727	PTV	V	100	52.361	78.493	0	91.369
			V	150	35.2	55.675	0	60.522
			V	200	5.524	33.663	0	34.482
			D	90	50	570	0	0
		Mand	V	2Gy	113.196	2.138	0	0
		toun_only	mean		110	78	0	0
2	19946542	PTV	V	100	58.652	67	66.324	66.364
			V	150	34.202	43.14	43.206	43.096
			V	200	4.157	5.588	5.227	5.28
			D	90	50	50	50	50
		Mand	V	2Gy	66.7379	72.5348	72.4539	72.4503
		toun_only	mean		60.3938	68.6275	70	70
3	26131209	PTV	V	100	54.284	55.433	54.417	54.533
			V	150	29.291	24.391	24.928	24.661
			V	200	1.512	1.302	0.62	1.397
			D	90	50	50	50	50
		Mand	V	2Gy	127.171	125.046	123.869	123.933
		toun_only	mean		126.05	118.182	120.37	120.37
4	36912133	PTV	V	100	56.972	62.303	61.215	61.602
			V	150	32.776	39.854	38.879	39.229
			V	200	5.194	5.344	5.521	5.552
			D	90	50	50	50	50
		Mand	V	2Gy	103.119	102.617	100.594	101.169
		toun_only	mean		95.2381	95.2381	99.0099	99.0099
5	46087700	PTV	V	100	43.477	54.195	51.216	50.001
			V	150	18.128	23.963	22.305	21.997
			V	200	2.812	3.126	3.535	3.562
			D	90	50	50	50	50
		Mand	V	2Gy	160.497	158.061	153.719	152.773
		toun_only	mean		153.153	157.895	149.533	149.533
6	42801430	PTV	V	100	54.781	54.245	57.652	57.421
			V	150	25.271	26.235	25.712	25.556
			V	200	3.554	2.336	2.599	2.578
			D	90	50	50	50	50
		Mand	V	2Gy	126.523	119.735	126.09	126.252
		toun_only	mean		121.739	115.385	122.642	122.642
7	43291168	PTV	V	100	57.444	68.269	67.135	67.317
			V	150	27.356	37.944	36.759	36.827
			V	200	1.155	1.898	1.797	1.787
			D	90	50	50	50	50
		Mand	V	2Gy	170.945	171.106	166.787	168.806
		toun_only	mean		169.811	170.213	159.574	159.574
8	45072301	PTV	V	100	54.712	58.282	53.801	52.392
			V	150	26.03	29.99	26.701	25.934
			V	200	0.499	0.429	0.943	0.794
			D	90	50	50	50	50
		Mand	V	2Gy	142.963	135.221	146.224	144.863
		toun_only	mean		140.625	132.075	138.298	136.842
9	45322943	PTV	V	100	58.191	64.473	61.095	60.788
			V	150	34.663	40.546	36.073	35.841
			V	200	4.485	4.955	4.609	4.545
			D	90	50	50	50	50
		Mand	V	2Gy	90.0717	92.6901	90.4988	90.2627
		toun_only	mean		89.2857	91.8367	83.3333	83.3333
10	45417360	PTV	V	100	63.638	66.362	66.066	66.289
			V	150	41.795	45.907	46.248	46.607
			V	200	1.567	1.259	2.051	1.418
			D	90	50	50	50	50
		Mand	V	2Gy	101.349	101.541	101.366	101.834
		toun_only	mean		96.7742	95.7447	97.8261	97.8261
11	45822652	PTV	V	100	52.003	64.142	62.311	62.805
			V	150	26.844	38.752	35.672	36.232
			V	200	6.783	8.508	12.366	11.244
			D	90	50	50	50	50
		Mand	V	2Gy	192.565	195.66	191.972	192.302
		toun_only	mean		185.185	193.878	182.796	182.796
12	46087700	PTV	V	100	49.949	62.817	61.917	62.374
			V	150	26.335	29.516	29.001	29.174
			V	200	2.965	3.405	3.609	3.659
			D	90	50	50	50	50
		Mand	V	2Gy	110.676	115.143	111.709	111.983
		toun_only	mean		103.448	110	110	110
13	46419439	PTV	V	100	52.58	54.875	54.758	55.171
			V	150	27.665	24.3	23.721	24.225
			V	200	5.221	5.72	5.577	5.567
			D	90	50	50	50	50
		Mand	V	2Gy	123.124	127.076	128.418	127.916
		toun_only	mean		116.071	117.647	118.812	118.812
14	46493071	PTV	V	100	57.863	68.142	67.186	66.771
			V	150	33.743	39.239	40.926	40.971
			V	200	4.065	3.166	3.655	3.645
			D	90	50	50	50	50
		Mand	V	2Gy	150.531	155.376	152.284	151.524
		toun_only	mean		147.826	150	142.857	142.857
15	46494524	PTV	V	100	59.287	61.815	62.887	63.199
			V	150	32.114	28.852	30.448	30.834
			V	200	2.685	2.119	2.433	2.462
			D	90	50	50	50	50
		Mand	V	2Gy	123.001	123.469	124.059	124.455
		toun_only	mean		122.951	117.647	122.449	122.449
16	46550688	PTV	V	100	64.155	69.598	66.523	66.523
			V	150	41.364	35.404	33.972	33.972
			V	200	2.076	2.02	2.078	2.078
			D	90	50	50	50	50
		Mand	V	2Gy	116.985	129.1	124.485	124.485
		toun_only	mean		114.035	122.449	122.449	122.449
17	47012312	PTV	V	100	58.591	58.592	61.114	61.399
			V	150	28.269	28.269	33.76	34.066
			V	200	1.223	1.215	1.295	1.315
			D	90	50	50	50	50
		Mand	V	2Gy	114.583	114.583	110.857	111.117
		toun_only	mean		108.333	108.333	109.091	109.091
18	47199024	PTV	V	100	55.832	58.915	58.589	58.087
			V	150	30.553	26.99	26.782	26.187
			V	200	4.569	4.003	3.883	3.871
			D	90	50	50	50	50
		Mand	V	2Gy	132.363	133.115	129.497	129.824
		toun_only	mean		131.148	125	120	120
19	47359624	PTV	V	100	59.198	61.217	60.655	60.356
			V	150	32.362	32.611	32.624	32.403
			V	200	4.078	4.264	4.497	4.459
			D	90	50	50	50	50
		Mand	V	2Gy	146.477	147.545	148.303	147.904
		toun_only	mean		143.939	141.509	144.231	144.231
20	47549030	PTV	V	100	60.76	62.104	62.35	59.085
			V	150	38.332	26.675	27.266	26.403
			V	200	1.155	0.772	0.786	0.73
			D	90	50	50	50	50
		Mand	V	2Gy	107.054	106.408	104.79	100.404
		toun_only	mean		103.448	105.769	98.0392	98.0392

## Sheet: Sheet5
	73.647	78.493	0	91.369
	95.5	91.686	90.743	90.729
	98.617	96.274	95.576	95.757
	93.077	92.647	90.065	90.3
	96.029	96.718	94.741	94.618
	97.02	92.338	93.837	93.832
	93.049	88.383	87.635	87.866
	99.624	93.809	86.722	86.836
	95.236	89.244	88.552	88.363
	98.653	87.017	86.068	86.296
	94.147	89.6	86.553	86.638
	97.043	90.826	90.07	90.036
	96.045	91.45	91.035	91.032
	95.317	90.539	89.164	89.154
	97.747	91.201	89.759	89.925
	94.37	89.811	89.355	89.355
	97.575	97.575	94.397	94.5
	98.034	92.17	90.368	90.274
	99.485	93.522	92.792	92.647
	96.301	91.866	91.312	90.742
	52.361	55.675	0	60.522
	70.594	67.98	66.324	66.364
	70.138	64.085	62.101	62.153
	60.485	65.359	61.215	61.602
	57.166	66.368	59.066	57.958
	68.479	58.169	62.919	62.717
	63.003	61.749	60.512	60.663
	77.021	63.061	46.88	46.986
	68.31	62.298	57.456	57.13
	78.849	62.039	60.746	61.023
	59.591	61.89	54.747	55.3
	67.815	62.817	61.917	62.374
	63.758	56.388	54.758	55.171
	69.981	68.142	65.135	64.717
	75.5	63.019	60.442	60.776
	73.495	67.238	63.888	63.888
	74.821	74.822	68.63	68.877
	73.662	63.007	58.589	58.087
	81.6	65.565	63.965	63.668
	72.762	67.04	64.045	60.779
	35.2	33.663	0	34.482
	45.942	44.908	43.206	43.096
	43.817	32.909	31.747	31.361
	36.448	43.43	39.59	39.937
	23.771	36.306	26.914	26.507
	38.058	29.129	30.568	30.306
	31.961	32.862	31.732	31.778
	50.957	35.764	22.132	22.203
	43.469	38.782	32.46	32.232
	58.337	39.558	37.995	38.412
	32.219	36.912	29.555	30.09
	36.056	29.516	29.001	29.174
	36.157	25.473	24.318	24.818
	45.092	39.239	38.96	39.019
	50.735	30.618	28.616	28.959
	51.335	33.525	32.29	32.29
	47.586	47.586	43.342	43.733
	47.559	30.223	26.782	26.187
	58.316	38.433	36.464	36.218
	49.12	30.014	29.064	28.099
	270	570	0	0
	580	520	510	510
	600	550	550	550
	529	530	500	510
	560	570	540	530
	580	520	540	530
	540	480	470	470
	640	540	480	480
	560	490	480	480
	629	470	460	470
	540	500	470	470
	590	510	500	500
	560	510	510	510
	580	510	490	490
	610	510	500	500
	570	500	490	490
	610	610	550	550
	610	530	500	500
	660	540	530	530
	590	530	520	510
	2.089	2.138	0	0
	1.747	1.644	1.5	1.524
	0.501	0.332	0.015	0.201
	1.891	2.013	1.851	1.864
	0.996	1.247	1.318	1.339
	1.405	0.487	0.726	0.717
	0.096	0.056	0.055	0.053
	0.18	0.056	0.1	0.101
	1.731	1.035	1.07	1.039
	0.505	0	0.164	0
	1.974	1.937	2.536	2.272
	1.208	1.024	0.898	0.927
	2.277	1.934	1.857	1.864
	1.51	0.574	0.597	0.597
	1.328	0.448	0.444	0.46
	0.728	0.248	0.276	0.276
	0.503	0.499	0.347	0.354
	2.572	1.335	1.29	1.302
	2.991	1.829	1.706	1.685
	0.25	0.032	0.032	0.028
	113	78	0	0
	77.4	73	72	72
	151.3	137.5	133.7	133.8
	108.3	107.7	101.6	102.1
	178.2	180.2	164.4	163.4
	145.5	124.5	133.7	133.8
	181.2	160.8	156.8	158.7
	183	143.3	137.5	137.6
	100.9	90.8	86.9	86.6
	125.7	95.4	93.3	93.7
	208	191.7	178.5	178.8
	128.4	115.1	111.7	112
	137.9	129.6	129.7	129.2
	173.1	155.4	149.2	148.5
	150.1	125.9	121.6	122
	133.4	126.5	122	122
	137.5	137.5	122	122.2
	161.5	138.4	129.5	129.8
	193.4	156.4	154.2	153.8
	124.2	110.7	106.9	102.4

## Sheet: Sheet6
54.9	58.1	57.4	57.2	9.69406	4.99173	5.20854	5.24997			54.9	58.1	57.4	57.2	9.7	5	5.2	5.2
46.8	44.4	43.3	43.6	3.99029	2.16093	2.07519	2.03116			46.8	44.4	43.3	43.6	4	2.2	2.1	2
65.4	58.1	57.1	57.1	6.91351	2.25197	2.35614	2.35614			65.4	58.1	57.1	57.1	6.9	2.3	2.4	2.4
55.5	55.2	52.1	52.5	5.2827	3.81314	3.66222	3.72919			55.5	55.2	52.1	52.5	5.3	3.8	3.7	3.7
74.4	74.6	71.4	71.1	3.20832	1.59548	1.85921	1.96956			74.4	74.6	71.4	71.1	3.2	1.6	1.9	2
67.4	53.6	57.9	57.5	5.57066	3.35493	2.42813	2.42378			67.4	53.6	57.9	57.5	5.6	3.4	2.4	2.4
55.1	49.7	48.6	48.9	4.98645	2.64034	2.37206	2.60432			55.1	49.7	48.6	48.9	5	2.6	2.4	2.6
53.2	39.8	40.2	40.5	3.25611	2.07418	1.51987	1.48183			53.2	39.8	40.2	40.5	3.3	2.1	1.5	1.5
51	45.7	43.6	43.6	6.07355	3.00307	3.41022	3.41022			51	45.7	43.6	43.6	6.1	3	3.4	3.4
59.4	39.7	39.3	39.3	10.0883	1.4679	1.45917	1.45917			59.4	39.7	39.3	39.3	10.1	1.5	1.5	1.5
67.2	63.2	61.4	61.4	13.4917	6.18587	6.89656	6.89656			67.2	63.2	61.4	61.4	13.5	6.2	6.9	6.9
60.3	53.1	51.8	51.8	3.43436	2.04324	1.88331	1.88331			60.3	53.1	51.8	51.8	3.4	2	1.9	1.9
50.8	46.6	46.8	46.3	4.5557	2.67088	2.53976	2.45813			50.8	46.6	46.8	46.3	4.6	2.7	2.5	2.5
67.7	61.5	59.4	59.5	6.62702	3.12907	2.45395	2.36481			67.7	61.5	59.4	59.5	6.6	3.1	2.5	2.4
52.9	43.3	42.2	42.4	4.58144	1.75795	2.05095	2.05368			52.9	43.3	42.2	42.4	4.6	1.8	2.1	2.1
60.4	57.3	55.9	55.9	6.1495	3.22066	3.58067	3.58067			60.4	57.3	55.9	55.9	6.1	3.2	3.6	3.6
48.7	48.7	43.1	48.7	1.64966	1.64966	1.18942	1.18942			48.7	48.7	43.1	48.7	1.6	1.6	1.2	1.2
52.5	43	40.8	41.1	5.46469	2.42302	1.92258	2.09333			52.5	43	40.8	41.1	5.5	2.4	1.9	2.1
54.2	43.5	42.7	42.9	2.10528	0.928709	1.0431	1.05791			54.2	43.5	42.7	42.9	2.1	0.9	1	1.1
55.6	44.4	44	42.4	5.60647	1.07121	1.00747	1.06536			55.6	44.4	44	42.4	5.6	1.1	1	1.1
										57.67	51.175
1.375	2.625	5	5	0.856957	1.49478	1.79505	1.79505
2.8	5.4	4.8	5.4	0.979796	0.489898	0.748331	0.489898
4.83333	5.33333	6	6	0.897527	1.37437	1.1547	1.1547
4.75	8.25	7.25	7.75	1.47902	0.829156	0.433013	0.433013
9.5	11.3333	11.3333	11	2.21736	2.0548	2.0548	2
5	4.16667	5.5	5.83333	1	0.897527	0.5	0.687184
2.66667	4.16667	4.5	4.5	1.24722	0.897527	0.763763	0.763763
4.5	4.66667	5	5	0.957427	0.471405	0.816497	0.816497
5.4	5.2	5.2	5.2	0.8	0.4	0.748331	0.748331
1.83333	4	4	4	0.897527	0	0	0
5.25	7.5	7.75	7.75	1.47902	0.5	1.08972	1.08972
1.75	3.75	3.5	3.5	1.19896	0.433013	0.707107	0.707107
3.8	6.2	6.2	6.4	0.4	0.748331	0.4	0.489898
2.625	4.375	4	4.125	1.57619	0.856957	0.707107	0.780625
3.2	5.2	5.4	5.6	1.16619	0.748331	0.8	0.489898
1.85714	4.28571	4.28571	4.28571	0.638877	0.880631	0.699854	0.699854
4	4	5.66667	5.66667	0.816497	0.816497	0.745356	0.745356
2.71429	4.42857	4.14286	4.42857	1.16058	0.728431	0.638877	0.903508
2.83333	5	5	5	0.372678	0	0	0
1.85714	4	4.14286	3.85714	0.707107	0.780625	0.661438	1
3.62726	5.19405
	-1.56679	-0.30165

## Sheet: Sheet2
		total treatment time	(std_Channel time)																	(std_Channel time)
1		1.375	2.625	5	5	0.856957	1.49478	1.79505	1.79505	1.4	2.6	5	5	0.9	1.5	1.8	1.8			9.69406	4.99173	5.20854	5.24997	9.7	5	5.2	5.2	(9.7)	(5.0)	(5.2)	(5.2)
2		2.8	5.4	4.8	5.4	0.979796	0.489898	0.748331	0.489898	2.8	5.4	4.8	5.4	1	0.5	0.7	0.5			3.99029	2.16093	2.07519	2.03116	4	2.2	2.1	2	(4.0)	(2.2)	(2.1)	(2.0)
3		4.83333	5.33333	6	6	0.897527	1.37437	1.1547	1.1547	4.8	5.3	6	6	0.9	1.4	1.2	1.2			6.91351	2.25197	2.35614	2.35614	6.9	2.3	2.4	2.4	(6.9)	(2.3)	(2.4)	(2.4)
4		4.75	8.25	7.25	7.75	1.47902	0.829156	0.433013	0.433013	4.8	8.3	7.3	7.8	1.5	0.8	0.4	0.4			5.2827	3.81314	3.66222	3.72919	5.3	3.8	3.7	3.7	(5.3)	(3.8)	(3.7)	(3.7)
5		9.5	11.3333	11.3333	11	2.21736	2.0548	2.0548	2	9.5	11.3	11.3	11	2.2	2.1	2.1	2			3.20832	1.59548	1.85921	1.96956	3.2	1.6	1.9	2	(3.2)	(1.6)	(1.9)	(2.0)
6		5	4.16667	5.5	5.83333	1	0.897527	0.5	0.687184	5	4.2	5.5	5.8	1	0.9	0.5	0.7			5.57066	3.35493	2.42813	2.42378	5.6	3.4	2.4	2.4	(5.6)	(3.4)	(2.4)	(2.4)
7		2.66667	4.16667	4.5	4.5	1.24722	0.897527	0.763763	0.763763	2.7	4.2	4.5	4.5	1.2	0.9	0.8	0.8			4.98645	2.64034	2.37206	2.60432	5	2.6	2.4	2.6	(5.0)	(2.6)	(2.4)	(2.6)
8		4.5	4.66667	5	5	0.957427	0.471405	0.816497	0.816497	4.5	4.7	5	5	1	0.5	0.8	0.8			3.25611	2.07418	1.51987	1.48183	3.3	2.1	1.5	1.5	(3.3)	(2.1)	(1.5)	(1.5)
9		5.4	5.2	5.2	5.2	0.8	0.4	0.748331	0.748331	5.4	5.2	5.2	5.2	0.8	0.4	0.7	0.7			6.07355	3.00307	3.41022	3.41022	6.1	3	3.4	3.4	(6.1)	(3.0)	(3.4)	(3.4)
10		1.83333	4	4	4	0.897527	0	0	0	1.8	4	4	4	0.9	0	0	0			10.0883	1.4679	1.45917	1.45917	10.1	1.5	1.5	1.5	(10.1)	(1.5)	(1.5)	(1.5)
11		5.25	7.5	7.75	7.75	1.47902	0.5	1.08972	1.08972	5.3	7.5	7.8	7.8	1.5	0.5	1.1	1.1			13.4917	6.18587	6.89656	6.89656	13.5	6.2	6.9	6.9	(13.5)	(6.2)	(6.9)	(6.9)
12		1.75	3.75	3.5	3.5	1.19896	0.433013	0.707107	0.707107	1.8	3.8	3.5	3.5	1.2	0.4	0.7	0.7			3.43436	2.04324	1.88331	1.88331	3.4	2	1.9	1.9	(3.4)	(2.0)	(1.9)	(1.9)
13		3.8	6.2	6.2	6.4	0.4	0.748331	0.4	0.489898	3.8	6.2	6.2	6.4	0.4	0.7	0.4	0.5			4.5557	2.67088	2.53976	2.45813	4.6	2.7	2.5	2.5	(4.6)	(2.7)	(2.5)	(2.5)
14		2.625	4.375	4	4.125	1.57619	0.856957	0.707107	0.780625	2.6	4.4	4	4.1	1.6	0.9	0.7	0.8			6.62702	3.12907	2.45395	2.36481	6.6	3.1	2.5	2.4	(6.6)	(3.1)	(2.5)	(2.4)
15		3.2	5.2	5.4	5.6	1.16619	0.748331	0.8	0.489898	3.2	5.2	5.4	5.6	1.2	0.7	0.8	0.5			4.58144	1.75795	2.05095	2.05368	4.6	1.8	2.1	2.1	(4.6)	(1.8)	(2.1)	(2.1)
16	6	1.85714	4.28571	4.28571	4.28571	0.638877	0.880631	0.699854	0.699854	1.9	4.3	4.3	4.3	0.6	0.9	0.7	0.7			6.1495	3.22066	3.58067	3.58067	6.1	3.2	3.6	3.6	(6.1)	(3.2)	(3.6)	(3.6)
17	7	4	4	5.66667	5.66667	0.816497	0.816497	0.745356	0.745356	4	4	5.7	5.7	0.8	0.8	0.7	0.7			1.64966	1.64966	1.18942	1.18942	1.6	1.6	1.2	1.2	(1.6)	(1.6)	(1.2)	(1.2)
18	5	2.71429	4.42857	4.14286	4.42857	1.16058	0.728431	0.638877	0.903508	2.7	4.4	4.1	4.4	1.2	0.7	0.6	0.9			5.46469	2.42302	1.92258	2.09333	5.5	2.4	1.9	2.1	(5.5)	(2.4)	(1.9)	(2.1)
19	6	2.83333	5	5	5	0.372678	0	0	0	2.8	5	5	5	0.4	0	0	0			2.10528	0.928709	1.0431	1.05791	2.1	0.9	1	1.1	(2.1)	(0.9)	(1.0)	(1.1)
20	6	1.85714	4	4.14286	3.85714	0.707107	0.780625	0.661438	1	1.9	4	4.1	3.9	0.7	0.8	0.7	1			5.60647	1.07121	1.00747	1.06536	5.6	1.1	1	1.1	(5.6)	(1.1)	(1.0)	(1.1)
							0.462539		0.789721	3.635	5.2	5.435	5.52
		1.375 (9.7)	2.625 (5.0)	5 (5.2)	5 (5.2)
		2.8 (4.0)	5.4 (2.2)	4.8 (2.1)	5.4 (2.0)
		4.83333333333333 (6.9)	5.33333333333333 (2.3)	6 (2.4)	6 (2.4)
		4.75 (5.3)	8.25 (3.8)	7.25 (3.7)	7.75 (3.7)
		9.5 (3.2)	11.3333333333333 (1.6)	11.3333333333333 (1.9)	11 (2.0)
		5 (5.6)	4.16666666666667 (3.4)	5.5 (2.4)	5.83333333333333 (2.4)
		2.66666666666667 (5.0)	4.16666666666667 (2.6)	4.5 (2.4)	4.5 (2.6)
		4.5 (3.3)	4.66666666666667 (2.1)	5 (1.5)	5 (1.5)
		5.4 (6.1)	5.2 (3.0)	5.2 (3.4)	5.2 (3.4)
		1.83333333333333 (10.1)	4 (1.5)	4 (1.5)	4 (1.5)
		5.25 (13.5)	7.5 (6.2)	7.75 (6.9)	7.75 (6.9)
		1.75 (3.4)	3.75 (2.0)	3.5 (1.9)	3.5 (1.9)
		3.8 (4.6)	6.2 (2.7)	6.2 (2.5)	6.4 (2.5)
		2.625 (6.6)	4.375 (3.1)	4 (2.5)	4.125 (2.4)
		3.2 (4.6)	5.2 (1.8)	5.4 (2.1)	5.6 (2.1)
		1.85714285714286 (6.1)	4.28571428571429 (3.2)	4.28571428571429 (3.6)	4.28571428571429 (3.6)
		4 (1.6)	4 (1.6)	5.66666666666667 (1.2)	5.66666666666667 (1.2)
		2.71428571428571 (5.5)	4.42857142857143 (2.4)	4.14285714285714 (1.9)	4.42857142857143 (2.1)
		2.83333333333333 (2.1)	5 (0.9)	5 (1.0)	5 (1.1)
		1.85714285714286 (5.6)	4 (1.1)	4.14285714285714 (1.0)	3.85714285714286 (1.1)
		1.375 (9.7)	2.625 (5.0)	5 (5.2)	5 (5.2)
		2.8 (4.0)	5.4 (2.2)	4.8 (2.1)	5.4 (2.0)
1.375	2.625	5	5
2.8	5.4	4.8	5.4
4.83333	5.33333	6	6
4.75	8.25	7.25	7.75
9.5	11.3333	11.3333	11
5	4.16667	5.5	5.83333
2.66667	4.16667	4.5	4.5
4.5	4.66667	5	5
5.4	5.2	5.2	5.2
1.83333	4	4	4
5.25	7.5	7.75	7.75
1.75	3.75	3.5	3.5
3.8	6.2	6.2	6.4
2.625	4.375	4	4.125
3.2	5.2	5.4	5.6
1.85714	4.28571	4.28571	4.28571
4	4	5.66667	5.66667
2.71429	4.42857	4.14286	4.42857
2.83333	5	5	5
1.85714	4	4.14286	3.85714

## Sheet: Sheet4
Pt number	number of catheter	ISPA	HIPO_PTV	HIPO_OAR_Ton	HIPO_OAR_Man
1	8	1.375	2.625	5	5
2	6	1.75	3.375	3	3.375
3	7
4	6
5	7
6	5
7	8
8	5
9	8
10	4
11	6
12	5
13	6
14	6
15	6
16	6
17	4
18	6
19	5
20	8
